# Supplementary material for: Public Concern about Air Pollution and Related Health Outcomes on Social Media in China: An Analysis of Data from Sina Weibo (Chinese Twitter) and Air Monitoring Stations
Source: Int J Environ Res Public Health. 2022 Dec 1;19(23):16115. doi: 10.3390/ijerph192316115 (PMC9740218; doi:10.3390/ijerph192316115)
Supplement: Supplementary file 1 [file ijerph-19-16115-s001.zip]

Archive with 1 entries (1 files):
- ijerph-1996701-supplementary.pdf
